# Supplementary material for: Intersections of informal work status, gender and tuberculosis diagnosis: Insights from a qualitative study from an Indian setting
Source: PLoS One. 2023 Jul 27;18(7):e0289137. doi: 10.1371/journal.pone.0289137 (PMC10374003; doi:10.1371/journal.pone.0289137)
Supplement: S2 Table — (XLSX) [file pone.0289137.s002.xlsx]

## Sheet: Sheet1
SOCIO-DEMOGRAPHIC DATA OF PARTICIPANTS
Sl No	CODE OF THE PATIENT	AGE	SUB CASTE	RELIGION	EDUCATION	OCCUPATION
1	WPBG43	28	SAYAD	ISLAM	NOB-LITERATE	HOUSE KEEPING
2	SBKG59	38	NAIDU	HINDU	SECONDARY	GARMENTS
3	WPBG40	24	SHEDULE CASTE	HINDU	SECONDARY	SALES
4	WGKG83	31	GOWDAS	HINDU	SECONDARY	HOUSE KEEPING
5	WPMG30	39	SHEDULE CASTE	HINDU	SECONDARY	HOUSE KEEPING
6	WPJG01	42	SUNNI	ISLAM	SECONDARY	ANGANWADI TEACHER
7	WPJG17	29	SHEDULE TRIBES	HINDU	NOB-LITERATE	HOUSE KEEPING
8	WPMG23	24	KURUBAS	HINDU	GRADUATION &ABOVE	METRO
9	WPPG32	21	THALVAR	HINDU	SECONDARY	SALES
10	WGRG95	40	GOWDAS	HINDU	SECONDARY	HOSPITAL LONDERY SECTION
11	SBYK052	34	SUNNI	ISLAM	SECONDARY	SHOP WORKER
12	WGSK067	33	LINGAYITHA	HINDU	SECONDARY	ATTENDOR
13	EKAK044	32	SHEDULE CASTE	HINDU	PRIMERY	HOUSE KEEPING
14	WDSK034	16	SHEDULE CASTE	HINDU	HIGHER SECONDARY	FACTORY
15	WPMK020	20	MODALYAR	HINDU	HIGHER SECONDARY	GARMENTS
16	WPMG31	42	SHEDULE CASTE	HINDU	SECONDARY	AGARBATHI FACTORY
17	WDSK033	30	SHEDULE CASTE	HINDU	HIGHER SECONDARY	WORKED IN SHOPS
18	WGGG86	23	REDDYS	HINDU	HIGHER SECONDARY	SYSTEM WORK
19	EKAG49	30	SHEDULE CASTE	HINDU	PRIMERY	CARE TAKER
20	SBYK045	37	NAIDU	HINDU	SECONDARY	HOUSE KEEPING
21	SBYK050	22	BHOVI	HINDU	PRIMERY	DOMESTIC HELP
22	SBYKO47	29	MBC	HINDU	GRADUATION &ABOVE	COMPANY
23	SBYKO59	30	SHEDULE CASTE	HINDU	SECONDARY	HOUSE KEEPING
24	SBYK046	26	LINGAYITHA	HINDU	SECONDARY	DOMESTIC HELP
25	SBYK049	35	SUNNI	ISLAM	GRADUATION &ABOVE	TEACHER
26	SBYK051	55	KURUBAS	HINDU	NOB-LITERATE	STREET VENDOR
27	SBYK054	31	MADIVALA	HINDU	GRADUATION &ABOVE	RECEPTIONEST
28	SBKG54	31	DEVANGA	HINDU	SECONDARY	PACKING SECTION
29	SBKG52	33	KURUBAS	HINDU	HIGHER SECONDARY	DATA ENTRY
30	SBKG56	27	GOWDAS	HINDU	SECONDARY	CLOTH FACTORY
31	SBKG61	20	SUNNI	ISLAM	HIGHER SECONDARY	FACTORY
32	SBKG55	35	SUNNI	ISLAM	SECONDARY	SILK FACTORY
33	SBVG72	28	NAYADUS	HINDU	NOB-LITERATE	FACTORY
34	SHHG76	28	SHEDULE CASTE	HINDU	HIGHER SECONDARY	DATA ENTRY
35	EAKG10	27	SHEDULE CASTE	HINDU	GRADUATION &ABOVE	SSALOON
36	EKAK009	19	SUNNI	ISLAM	SECONDARY	TELECALLER
37	EKAK007	40	SAYAD	ISLAM	NOB-LITERATE	HOUSE KEEPING
38	EKAK010	48	RC	CHRISTIN	NOB-LITERATE	HOUSE KEEPING
39	EKAK031	35	NAIDU	HINDU	PRIMERY	HOUSE KEEPING
40	EKAK071	37	RC	CHRISTIN	PRIMERY	HOTEL
41	EKAK032	40	VISHVAKARMA	HINDU	PRIMERY	DOMESTIC HELP
42	WGGG92	23	VAISHNAVAS	HINDU	GRADUATION &ABOVE	ORIAN MALL
43	WGGK072	20	ACHAR	HINDU	HIGHER SECONDARY	OFFICE
44	WGRG93	20	GOWDAS	HINDU	SECONDARY	SALES
45	WPJG13	35	BESTAR	HINDU	PRIMERY	HOUSE KEEPING
46	WPMG22	44	KURUBAS	HINDU	HIGHER SECONDARY	GOVERNMENT EMPLOYEE
47	WPMK075	20	UPPARSHETRU	HINDU	SECONDARY	FACTORY
48	WPMK074	36	THEVAR	HINDU	GRADUATION &ABOVE	INSURANCE ADVISOR
49	WPMK073	32	LINGAYITHA	HINDU	SECONDARY	SALES
50	WPMG20	22	KURUBAS	HINDU	SECONDARY	FACTORY
51	WGKG90	19	GOWDAS	HINDU	SECONDARY	FACTORY
52	WPMK076	22	HIDIGA	HINDU	GRADUATION &ABOVE	SYSTEM WORK
53	WPMK077	22	SHEDULE CASTE	HINDU	GRADUATION &ABOVE	RECEPTIONEST
54	WGKK079	24	OKKALIGA	HINDU	SECONDARY	FACTORY
55	WPMK078	41	KURUBAS	HINDU	SECONDARY	GARMENTS
56	WGKG88	23	BHAJANTHRI	HINDU	SECONDARY	BOOK BINDING
57	WGKK080	32	KURUBAS	HINDU	PRIMERY	CARE TAKER
58	WGKK081	38	SHEDULE CASTE	HINDU	HIGHER SECONDARY	HOTEL SUPERVISOR
59	WGKG87	47	GOWDAS	HINDU	NOB-LITERATE	ATTENDER
60	WPBG37	19	SAYAD	ISLAM	SECONDARY	SALES
61	WGKG80	30	OKKALIGA	HINDU	HIGHER SECONDARY	FACTORY
62	WGRK082	27	KURUBAS	HINDU	GRADUATION &ABOVE	BANK
63	WGGG91	30	OKKALIGA	HINDU	GRADUATION &ABOVE	TEACHER
64	WDSG46	51	BRAMIN	HINDU	GRADUATION &ABOVE	PACKING SECTION
65	WDSK083	27	BRAMIN	HINDU	GRADUATION &ABOVE	ADVOCATE
66	WDSK038	24	OKKALIGA	HINDU	GRADUATION &ABOVE	COMPANY
67	WPMG97	47	SHEDULE CASTE	HINDU	SECONDARY	HOUSE KEEPING
68	WPMK024	18	SHEDULE CASTE	HINDU	SECONDARY	MIRRER FACTORY
69	WGSK066	17	SHAK	ISLAM	SECONDARY	GARMENTS
70	WGSK084	32	JAIN	HINDU	HIGHER SECONDARY	JEWELLERY SHOP
71	WHEK085	33	SANGA(KERALA)	HINDU	GRADUATION &ABOVE	STUFF NURSE
72	WHEK086	32	NAYAKA	HINDU	GRADUATION &ABOVE	OFFICER
73	WGSK065	20	SHAK	ISLAM	SECONDARY	GARMENTS
74	WGSK087	40	OKKALIGA	HINDU	NOB-LITERATE	GARMENTS
75	WGSK088	19	BK NEPALI	HINDU	NOB-LITERATE	DOMESTIC HELP
76	WGSK089	23	KURUBAS	HINDU	HIGHER SECONDARY	SALES
77	WGGG85	58	MADIVALA	HINDU	NOB-LITERATE	IRON SHOP
78	WPJG16	21	SHIYA	ISLAM	PRIMERY	FACTORY
79	WPJK090	44	RAJAPOOTHA	HINDU	SECONDARY	HOTEL
80	WPJK091	22	SHEDULE CASTE	HINDU	GRADUATION &ABOVE	STREET VENDOR
